# Supplementary material for: Food Safety and Waste Management in TV Cooking Shows: A Comparative Study of Turkey and the UK
Source: Foods. 2025 Jul 24;14(15):2591. doi: 10.3390/foods14152591 (PMC12346792; doi:10.3390/foods14152591)
Supplement: Supplementary file 1 [file foods-14-02591-s001.zip]

Archive with 1 entries (1 files):
- foods-3637498-supplementary.pdf
